# Supplementary material for: The Synthesis and Evaluation of Amidoximes as Cytotoxic Agents on Model Bacterial E. coli Strains
Source: Materials (Basel). 2021 Dec 9;14(24):7577. doi: 10.3390/ma14247577 (PMC8708467; doi:10.3390/ma14247577)
Supplement: Supplementary file 1 [file materials-14-07577-s001.zip]

Archive with 1 entries (1 files):
- materials-1492699-supplementary.pdf
